# Supplementary material for: Water Hyacinth Leaves Are an Efficient, Green, and Cost-Effective Biosorbent for the Removal of Metanil Yellow from Aqueous Solution: Kinetics, Isotherm, and Thermodynamic Studies
Source: Molecules. 2024 Jul 20;29(14):3409. doi: 10.3390/molecules29143409 (PMC11279414; doi:10.3390/molecules29143409)
Supplement: Supplementary file 1 [file molecules-29-03409-s001.zip]

Archive with 1 entries (1 files):
- molecules-3084851-supplementary.pdf
